# Supplementary material for: The Impact of COVID-19 Lockdown on Adults with Major Depressive Disorder from Catalonia: A Decentralized Longitudinal Study
Source: Int J Environ Res Public Health. 2023 Mar 15;20(6):5161. doi: 10.3390/ijerph20065161 (PMC10048808; doi:10.3390/ijerph20065161)
Supplement: Supplementary file 1 [file ijerph-20-05161-s001.zip]

Archive with 1 entries (1 files):
- ijerph-2213595-supplementary.pdf
